# Supplementary material for: Proximity labeling of axonemal protein CFAP91 identifies EFCAB5 that regulates sperm motility
Source: Nat Commun. 2025 Sep 10;16:8238. doi: 10.1038/s41467-025-63705-7 (PMC12423330; doi:10.1038/s41467-025-63705-7)
Supplement: Supplementary file 4 — Supplementary Data 1 [file 41467_2025_63705_MOESM4_ESM.xlsx]

## Sheet: Supplementary Data 1
Supplementary Data 1: Proteins identified in the IP product using adult testicular lysates.
An unpaired two-tailed t-test was performed for statistical analysis.
Accession ID	Alternate ID	Log2fold-change (Cfap91 KO-TG vs. WT)	P value
E9Q743	CFAP251	12.07	0.0044
Q8BRC6	CFAP91	11.38	0.00084
G3UYQ4	AK9	10.29	0.0045
O35125	LRRC23	8.88	0.034
Q3V3N7	BBS1	8.78	0.00042
Q91XQ0	DNAH8	8.54	0.12
F8WIC0	AK7	8.5	0.029
B9EKJ9	RBM44	8.03	0.0014
Q9CWF6	BBS2	7.97	1.51975e-05
B1ATV4 (+2)	BBS7	7.79	0.026
B2RY64 (+1)	ENTHD1	7.79	0.032
A2AUC6 (+1)	BBS5	7.5	0.043
A0A338P734 (+2)	RSPH3B	7.42	0.067
A2A520	DNAH17	7.33	0.04
A2RT18 (+2)	TEX16	7.33	0.11
Q8CDK3	IQUB	7.24	0.04
A8Y5L4	CFAP61	7.24	0.13
F8VPV8 (+1)	TTC41	7.14	0.0046
Q14BI7	TDRD9	7.14	0.0048
Q5F204	MDH1B	6.92	0.0015
B9EKE5	CATIP	6.92	0.011
Q7TSH4	CCP110	6.92	0.018
F8WIJ5	DDHD1	6.92	0.03
Q9WTJ6	TESMIN	6.92	0.12
Q3UDK1	TRAFD1	6.92	0.32
Q80Y75	DNAJB13	6.79	0.0036
A2AKQ8	TTC30A2	6.79	0.029
A6H669 (+1)	BBS4	6.79	0.07
A0A1D5RLL5	AXDND1	6.79	0.081
A2AQR0 (+1)	GPD2	6.79	0.12
P03977		6.79	0.19
Q32M07	AK8	6.66	0.0005
Q8R4Z6 (+1)	DDX20	6.66	0.017
Q6IFX2	KRT42	6.66	0.047
B2RXQ4 (+4)	NEK1	6.66	0.093
Q6VH22	IFT172	6.66	0.12
Q8C0S4	TTC21A	6.51	0.013
A0A2I3BQS6 (+2)	UBR5	6.34	0.0023
Q91YN9	BAG2	6.34	0.19
A0A0B4J1J7	IGHV1-82	6.34	0.21
A2NW55		6.34	0.37
Q9DA69	IFT43	6.15	0.0018
A2A9K3 (+1)	CEP85	6.15	0.0018
Q8CCJ3	UFL1	6.15	0.13
Q6ZQ08	CNOT1	5.93	0.043
E9QP09 (+2)	CUL9	5.93	0.12
Q8VBT9	ASPSCR1	5.93	0.14
Q8BPI1	DNAAF2	5.93	0.19
Q5F2I8	IGG1	5.93	0.37
E9Q8T7	DNAH1	5.67	0.0023
Q8C761	DYNC2I1	5.67	0.0023
Q8C0R9	LRRD1	5.67	0.14
Q3UQJ7 (+2)	DNAJC13	5.67	0.26
X5J541		5.67	0.37
Q562E2	KCTD19	5.36	0.12
Q3U4T8 (+3)	MCM7	5.36	0.12
A0A0G2JFB2 (+2)	TDRKH	5.36	0.12
A0A140LI45	GM45194	5.36	0.13
Q6PAV2	HERC4	5.36	0.23
A0A087WR13	DNAH7C	5.36	0.37
Q5SX46 (+3)	SLC25A11	5.36	0.37
Q80ZX8	SPAG1	4.95	0.14
P49615 (+2)	CDK5	4.95	0.14
Q5U4F6	DYNC2I2	4.95	0.14
A0A0R4J0D7 (+1)	1700102P08RIK	4.95	0.18
E9QM77 (+3)	ATXN2	4.95	0.18
A0A6I8MX08 (+1)	CCDC88A	4.95	0.18
A0A0B4J1H9	IGKV1-132	4.95	0.37
B2RR83	YTHDC2	4.62	0.068
Q811G0	BBS9	4.62	0.00079
A2AG06	MEIOC	4.45	0.062
E9Q616	AHNAK	4.39	0.37
E9Q296 (+3)	ACOX3	4.39	0.37
P46686	TULP2	4.39	0.37
A0A3B2WCL5 (+1)	RANBP3	4.39	0.37
Q3V0I7	AKAP14	4.39	0.37
Q9D572	UBXN11	4.39	0.37
Q8BP47 (+2)	NARS1	4.39	0.37
A0A338P6N4	CRYBG3	4.27	0.0069
A0JP43	EFCAB5	4.12	0.082
E9PY46	IFT140	3.62	0.0011
A0A0G2JER9 (+1)	DNAJB6	3.46	0.024
E9QK36 (+1)	WDR62	3.18	0.011
E9Q9G8	IFT122	3.13	0.025
Q3V3Y6 (+2)	KIF9	3.05	0.19
O54887 (+1)	TSKS	2.88	0.087
Q3UGF1	WDR19	2.84	0.0019
Q99MW1	STK31	2.69	0.046
Q80VY1 (+1)		2.69	0.17
Q3TMP7 (+1)	RSPH9	2.64	0.26
D3Z4K0 (+1)	ANKRD36	2.47	0.44
Q9QY83	ACTL7B	2.47	0.48
E9Q4X2	UGGT2	2.47	0.37
A0A0N4SWG4 (+1)	PDE1C	2.4	0.052
O35723 (+1)	DNAJB3	2.38	0.03
A0A0A6YWQ9 (+1)	MAEL	2.27	0.025
Q8BND3	WDR35	2.27	0.026
P28665	MUG1	2.21	0.35
B2RT02 (+2)	BSPRY	2.21	0.23
A0A3Q4EH78 (+1)	TEKT4	2.21	0.23
A0A0A6YY64 (+10)	PFKFB3	2.21	0.4
A8IP90 (+4)	ACSL6	2.12	0.25
B2RX51 (+1)	CCIN	2.12	0.31
E9PUB7 (+1)	MSTO1	1.96	0.16
A0A0A0MQ80 (+3)	SPATA5	1.95	0.42
B2RTD7 (+1)	KLHL10	1.9	0.48
Q8BIL5	HOOK1	1.9	0.27
B2RQC6 (+1)	CAD	1.88	0.16
Q45VK7	DYNC2H1	1.84	0.2
P47857 (+1)	PFKM	1.78	0.027
A0A0R4J1A9 (+2)	SSX2IP	1.7	0.22
A0A0B6VMB2	HC	1.57	0.15
Q0HA38	TTC21B	1.55	0.11
A0A0R4J112 (+1)	EIF4G3	1.55	0.31
Q566I6 (+1)	C1RA	1.54	0.45
Q32MW4 (+1)	ALLC	1.54	0.48
B2RT97 (+1)	PSMD13	1.54	0.34
A0A0R4J034 (+1)	PDXDC1	1.54	0.38
Q9CYA0	CRELD2	1.54	0.6
A0A0R4J0P1 (+2)	ACAD8	1.54	0.053
Q05D44	EIF5B	1.49	0.54
Q3UDS4 (+1)	SQOR	1.49	0.39
P63037 (+2)	DNAJA1	1.49	0.017
P06728 (+1)	APOA4	1.49	0.6
Q99MR6	SRRT	1.49	0.6
B2RY50	ODAD2	1.49	0.6
Q8CI32	BAG5	1.49	0.48
Q499F1 (+1)	DAZL	1.44	0.063
Q9D0M5	DYNLL2	1.44	0.23
Q3THB3 (+2)	HNRNPM	1.41	0.024
Q8BVP6	LYPD4	1.39	0.18
B2RTP7 (+1)	KRT2	1.39	0.35
Q8BFR5	TUFM	1.36	0.18
Q3TFF0 (+1)	DNAJA2	1.35	0.3
Q8BVF8	ELAVL1	1.28	0.38
Q9CYL5	GLIPR2	1.28	0.56
Q9DAE2	RBMXL2	1.28	0.34
A2ARI0 (+2)	TMX4	1.28	0.32
A2AN08	UBR4	1.28	0.42
Q8BJY1	PSMD5	1.28	0.42
P70398 (+1)	USP9X	1.25	0.29
Q3TXT7 (+2)	RUVBL2	1.24	0.054
Q32P04 (+1)	KRT5	1.22	0.17
B9EJ35 (+4)	PRSS3	1.21	0.47
A0A0A0MQD1 (+1)	TDRD7	1.2	0.36
B7ZBY7 (+3)	UBE2V1	1.2	0.1
A0A1D5RLK4 (+1)	SPATA33	1.2	0.16
Q3URM4 (+1)	ERP44	1.2	0.082
I6L978	IGK	1.18	0.27
P17751	TPI1	1.15	0.14
Q9WU65	GK2	1.15	0.39
A0A1B0GSX0	LDHA	1	0.049
P04104	KRT1	0.99	0.27
B9EKC1 (+1)	PASK	0.99	0.11
B1AWF1 (+2)	SPACA1	0.99	0.58
X5J5C8		0.99	0.22
Q9JIF7	COPB1	0.98	0.35
Q9QY15	DDX25	0.98	0.5
P34884 (+1)	MIF	0.98	0.13
Q3UQM7 (+1)	SLC7A5	0.98	0.59
Q9Z1K5	ARIH1	0.97	0.4
A0A1L1STE4 (+3)	ILF3	0.97	0.65
Q8BTU1	CFAP20	0.97	0.56
P48678	LMNA	0.97	0.67
A0A087WQM0 (+1)	TNS1	0.97	0.48
Q3U613 (+2)	PLA2G6	0.97	0.51
G5E8T3 (+1)	SRP19	0.93	0.61
P40124 (+2)	CAP1	0.93	0.11
P00329 (+1)	ADH1	0.93	0.72
Q8BXF8	ACTRT3	0.93	0.74
Q8VEH6	ZNG1	0.93	0.84
Q9EQ00	ROPN1L	0.86	0.25
Q91VC3	EIF4A3	0.84	0.13
A2A513 (+1)	KRT10	0.84	0.37
P62267 (+3)	RPS23	0.84	0.25
Q541Q1	HSD3B6	0.8	0.43
P19253 (+2)	RPL13A	0.8	0.026
Q921H8	ACAA1A	0.79	0.54
A0A0R4J156 (+1)	RNLS	0.79	0.49
P60122 (+2)	RUVBL1	0.79	0.074
P20108	PRDX3	0.79	0.51
Q80YT5	SPATA20	0.76	0.13
A0A6I8MWX8	DNAJC7	0.76	0.37
A0A1L1SU87 (+2)	SPA17	0.73	0.24
Q8CDG1	PIWIL2	0.73	0.49
E9Q1S9 (+1)	CST12	0.73	0.35
Q9EPU0	UPF1	0.73	0.16
A0A0G2JG10 (+5)	DHX15	0.72	0.48
B2RQQ5 (+1)	MAP1B	0.72	0.46
Q9DAJ5	DYNLRB2	0.72	0.18
Q3TL79 (+1)	AHSA1	0.72	0.53
Q07417	ACADS	0.72	0.57
P36993 (+3)	PPM1B	0.72	0.4
P48024 (+1)	EIF1	0.72	0.55
A0A0U1RNK6 (+8)	MAT2A	0.72	0.24
A0A0N4SVL9 (+1)	PPP6C	0.72	0.72
Q3ULL5 (+1)	EIF2S2	0.72	0.71
Q5RL55 (+1)	ABCF1	0.72	0.75
Q9D5Y1	CCDC39	0.69	0.37
A0A494B9F6 (+2)	RSPH1	0.69	0.0096
P67984 (+1)	RPL22	0.67	0.51
Q497N0 (+1)	CCT6B	0.67	0.53
P41105 (+2)	RPL28	0.67	0.45
P07356 (+2)	ANXA2	0.67	0.64
A0A494BAF9 (+1)	CCDC40	0.67	0.24
G5E8M7 (+1)	GSTM6	0.67	0.72
A8DV41 (+5)	HBBT2	0.63	0.41
D3Z720	IRGC1	0.62	0.27
Q3V140	ACRBP	0.62	0.34
Q8BMF4	DLAT	0.61	0.12
Q7TPM5	SPACA9	0.58	0.41
Q3TU79 (+1)	DNAJB1	0.58	0.51
E9PZ50 (+2)	TDRD6	0.58	0.14
A2AQL0 (+1)	STK39	0.58	0.54
Q3TTP0	SHCBP1L	0.58	0.2
P10630 (+1)	EIF4A2	0.58	0.41
A0A1B0GRA5 (+1)	STIM1	0.58	0.62
E9PXY8 (+2)	USP7	0.58	0.73
P62307 (+1)	SNRPF	0.57	0.24
Q9CQX0	OTUB2	0.57	0.58
Q6NZC7	SEC23IP	0.57	0.073
A0A286YEB7 (+6)	RPS24	0.57	0.57
Q06185 (+1)	ATP5ME	0.57	0.4
A0A3B2W7H0 (+4)	TCP11	0.57	0.6
P11983	TCP1	0.57	0.19
A0A0A6YX73 (+2)	PRKAR2A	0.56	0.53
Q3V0Q7 (+1)	TMPRSS12	0.56	0.68
D3YYB0 (+2)	RPS27L	0.56	0.61
P61358 (+1)	RPL27	0.56	0.73
A0A3B2W3S4 (+2)	1700010I14RIK	0.56	0.73
Q8C605 (+1)	PFKP	0.56	0.05
A0A1D5RLE4 (+4)	CSNK2A2	0.56	0.71
Q3TGG2	ATXN2L	0.56	0.74
Q9D0R8	LSM12	0.56	0.74
Q9CWP4	LY6K	0.56	0.86
A0A0A1HAM8 (+1)	MARCKS	0.56	0.88
Q3U716 (+2)	CARS	0.56	0.88
Q6S387 (+5)	PLEC	0.56	0.94
A0JNS9 (+1)	H2BC1	0.56	1
P17156	HSPA2	0.55	0.13
P62908 (+2)	RPS3	0.55	0.24
Q9JMB7	PIWIL1	0.52	0.22
Q8BK67	RCC2	0.51	0.53
P14115	RPL27A	0.51	0.61
Q6PDL0	DYNC1LI2	0.51	0.61
P80315 (+2)	CCT4	0.51	0.2
Q3U741 (+1)	DDX17	0.51	0.38
Q6NV84 (+1)	CYP11A1	0.51	0.54
Q3TE95 (+1)	RCN2	0.48	0.59
Q9DAM1	LRRC34	0.48	0.6
Q3U4Q5 (+2)	HDAC6	0.48	0.39
P61202 (+1)	COPS2	0.48	0.6
P99026	PSMB4	0.48	0.6
Q9DA79	DPEP3	0.48	0.56
Q8CFJ5	LYPD11	0.48	0.76
P35585 (+1)	AP1M1	0.48	0.7
B2RTC8 (+1)	SLC25A31	0.47	0.39
Q3UKH3 (+1)	ACAA2	0.47	0.21
O70252 (+2)	HMOX2	0.47	0.57
Q3TF87 (+1)	DARS	0.46	0.48
B1ASE2 (+1)	ATP5H	0.45	0.35
Q3TI61 (+5)	PSMD2	0.45	0.11
G3UVV4 (+4)	HK1	0.44	0.61
P80314 (+1)	CCT2	0.43	0.18
P51881 (+1)	SLC25A5	0.43	0.57
Q8BJ71	NUP93	0.41	0.042
A0A0N4SVQ1 (+1)	NDUFA4	0.41	0.58
Q9D2H9	DNAAF1	0.41	0.41
B7ZNM3 (+1)	ART3	0.41	0.14
Q3U6P5 (+1)	HNRNPC	0.41	0.65
O35215 (+1)	DDT	0.41	0.42
Q3UB63	SLC25A3	0.41	0.28
Q3U1J4	DDB1	0.41	0.56
P26883 (+1)	FKBP1A	0.41	0.46
G3UYJ7	GM20441	0.41	0.52
P80317 (+3)	CCT6A	0.41	0.27
A2AKX3	SETX	0.41	0.7
O70403 (+1)	FHL4	0.41	0.68
Q8VCT3	RNPEP	0.4	0.8
Q9D5A0	SPESP1	0.4	0.6
P10605 (+2)	CTSB	0.4	0.83
P62754 (+2)	RPS6	0.4	0.76
Q9D0T1	SNU13	0.4	0.88
Q99KE1	ME2	0.4	0.81
G5E8L7 (+1)	GML2	0.4	0.86
D3Z1L4 (+1)	FAM118B	0.4	0.91
Q8CF20	1700020N01RIK	0.4	0.91
P15265	SMCP	0.4	0.93
Q3U6C7 (+2)	SUCLA2	0.39	0.27
P63017 (+3)	HSPA8	0.39	0.19
P80316	CCT5	0.39	0.093
A2A5N2 (+1)	YWHAB	0.38	0.36
Q9D0I9	RARS1	0.38	0.72
Q3U8D2	ST13	0.38	0.45
F6ZV59 (+3)	HNRNPD	0.36	0.38
A0A087WNT1 (+2)	ELOC	0.36	0.51
P48962 (+1)	SLC25A4	0.36	0.69
F2Z456 (+2)	CYB5R3	0.36	0.69
Q9QXK3	COPG2	0.35	0.67
P80313 (+3)	CCT7	0.35	0.26
P05214 (+1)	TUBA3B	0.34	0.0037
Q9CR57 (+1)	RPL14	0.32	0.11
Q9DBC7	PRKAR1A	0.32	0.7
Q9JIQ3	DIABLO	0.32	0.62
P52194	CLGN	0.32	0.18
A7VL18 (+3)	ALDH9A1	0.32	0.42
O70325 (+5)	GPX4	0.32	0.11
P99027	RPLP2	0.32	0.71
P60670 (+2)	NPLOC4	0.31	0.61
F8WJ41 (+2)	RPS15A	0.31	0.69
Q3TF18 (+4)	PARP1	0.31	0.82
H3BJA3 (+3)	GCLM	0.31	0.69
P61082	UBE2M	0.31	0.47
P68369	TUBA1A	0.31	0.049
Q3UJP8 (+1)	GART	0.31	0.75
P08752	GNAI2	0.31	0.79
Q61845 (+1)	MEIG1	0.31	0.73
F6ZTG3 (+1)	GLOD4	0.31	0.9
A0A068BEQ2 (+1)	H2-KE6	0.31	0.87
Q3UXI9 (+1)	ILF2	0.31	0.94
Q9DAP0	LRRC46	0.3	0.5
P00015	CYCT	0.29	0.7
Q9CZS1	ALDH1B1	0.29	0.77
P14152	MDH1	0.29	0.12
O09035 (+1)	DBIL5	0.29	0.92
A1L347 (+2)	HSPA1L	0.28	0.43
P23578 (+2)	ACR	0.26	0.71
Q3TIT3 (+2)	EHD1	0.26	0.68
P62889 (+2)	RPL30	0.26	0.53
A0A1S6GWG8 (+1)	DNAJA4	0.26	0.62
O89112	LANCL1	0.26	0.69
Q545E6 (+1)	TSN	0.26	0.79
P56812 (+1)	PDCD5	0.26	0.84
O09167 (+2)	RPL21	0.26	0.67
A0A3B2WBL1 (+3)	RPL10A	0.26	0.91
Q6ZWQ7	SPCS3	0.26	0.82
Q99KP6	PRPF19	0.26	0.77
Q8CHP8	PGP	0.25	0.16
Q8BFZ9	ERLIN2	0.24	0.37
Q06890 (+1)	CLU	0.24	0.75
A4FUS1 (+3)	RPS16	0.24	0.88
P99024	TUBB5	0.23	0.12
O08553	DPYSL2	0.22	0.72
O88987	AKAP3	0.22	0.73
A0A1S6GWH1 (+2)	PSMC5	0.22	0.66
B2RTM0 (+1)	HIST2H4	0.22	0.86
Q62148	ALDH1A2	0.22	0.75
Q80UL3 (+3)	GALK1	0.22	0.43
A2A6H0 (+2)	LASP1	0.22	0.74
Q3ULN6 (+1)	SCCPDH	0.22	0.47
P80318 (+1)	CCT3	0.22	0.62
Q8VBV7	COPS8	0.22	0.86
Q61425	HADH	0.22	1
P05132	PRKACA	0.22	0.91
P62259 (+1)	YWHAE	0.21	0.43
Q9D3R3	CEP72	0.2	0.9
A0A338P703 (+6)	AHSG	0.19	0.39
A0A1B0GR11 (+1)	TALDO1	0.19	0.65
Q76MZ3 (+1)	PPP2R1A	0.19	0.81
P30416	FKBP4	0.19	0.63
Q08288	LYAR	0.19	0.83
P35278 (+2)	RAB5C	0.19	0.94
A0A0R4J1E2	EEF1D	0.18	0.65
Q6ZWQ9	MYL12A	0.18	0.94
Q99L13	HIBADH	0.17	0.43
Q3V1Z7 (+2)	DDX1	0.17	0.53
Q3V1Z5	RPS4L	0.17	0.59
A7VJ98 (+2)	GMFB	0.17	0.83
P32037 (+3)	SLC2A3	0.17	0.79
Q3UAG2 (+2)	PGD	0.17	0.85
Q61584	FXR1	0.17	0.7
Q4FZK2 (+1)	EEF1G	0.16	0.44
Q8C0M9	ASRGL1	0.16	0.5
Q05CG9 (+5)	PSMD1	0.15	0.82
A3KGV1	ODF2	0.15	0.86
O08749	DLD	0.15	0.82
P48722	HSPA4L	0.14	0.39
Q9JMI7	TEX101	0.12	0.85
A8DUK0 (+3)	HBBT1	0.12	0.76
P58389 (+2)	PTPA	0.12	0.97
P10126 (+3)	EEF1A1	0.11	0.67
Q9D051	PDHB	0.1	0.82
P70168 (+2)	KPNB1	0.1	0.88
Q3U2G2 (+2)	HSPA4	0.1	0.85
Q544R5 (+2)	TARDBP	0.09	0.69
B2RSW8 (+1)	PCM1	0.08	0.94
P29341 (+2)	PABPC1	0.08	0.76
Q8BMS1	HADHA	0.08	0.92
P00342 (+1)	LDHC	0.08	0.78
B9EIA2 (+1)	D1PAS1	0.07	0.85
P68372	TUBB4B	0.07	0.76
P68033 (+3)	ACTC1	0.07	0.93
P63101	YWHAZ	0.03	0.85
Q9ERD7	TUBB3	0.03	0.94
P56480	ATP5F1B	0.03	0.97
P15626	GSTM2	0.02	0.88
P42932 (+2)	CCT8	0.02	1
Q9D023	MPC2	0	0.85
P62320 (+1)	SNRPD3	0	0.86
Q8QZY1	EIF3L	0	0.81
O35490	BHMT	0	0.84
Q3UGC8 (+1)	PCCA	0	0.9
Q78Y63	PDCL2	0	0.87
H3BK65 (+3)	EPS15	0	0.84
Q9CXX1 (+1)	NAPA	0	0.85
Q8C854	MYEF2	0	0.87
Q4TU85 (+1)	RHOX8	0	0.89
A0A1W2P7A1 (+2)	RPS12	0	0.9
E9QLE5 (+1)	PBP2	0	0.8
Q3UM23 (+1)	RNH1	0	0.75
Q0VDQ2 (+1)	GYKL1	0	0.8
O08547	SEC22B	0	0.77
O70251	EEF1B	0	0.9
P47963 (+1)	RPL13	0	0.84
Q3U6A2 (+1)	RBM14	0	0.88
Q6P5F9	XPO1	0	0.9
Q8BMK4	CKAP4	0	0.94
A6H656 (+1)	ODF1	0	0.88
Q3TH64 (+2)	CYB5B	0	0.94
E9PZF0	GM20390	0	0.92
Q99J09	WDR77	0	0.94
Q60972	RBBP4	0	0.94
Q61171	PRDX2	0	0.91
Q4VAI2 (+1)	ACP1	0	0.93
A0A6I8MX27	LDHB	0	0.9
A0A2I3BPC5 (+2)	PPP3CC	0	0.98
D3YZV3 (+3)	GSTA2	0	0.95
B2RRH9 (+1)	GMPS	0	0.95
P47911 (+1)	RPL6	0	0.96
Q4VA29 (+1)	RTRAF	0	0.99
P07901 (+1)	HSP90AA1	0	0.94
Q8C633	CABS1	0	0.98
P27546	MAP4	0	0.99
A1E5T5 (+1)		0	0.99
Q99PV0	PRPF8	0	1
A2AFQ2 (+2)	HSD17B10	0	1
Q8CA11	EXOC4	0	1
Q3TJ97	PSMC4	0	1
Q9DB77	UQCRC2	0	1
Q3TDG9 (+1)	STX12	0	1
P58252 (+6)	EEF2	0	0.98
A2A432 (+1)	CUL4B	0	1
P35700	PRDX1	0	0.99
P61205 (+2)	ARF3	0	0.98
B7ZP22 (+1)	HNRNPA2B1	0	0.95
A3KML3 (+1)	YWHAQ	0	0.95
Q9Z2X1	HNRNPF	0	0.97
A0A668KLE1	LRRFIP2	0	0.99
B9EKK3 (+2)	IQGAP2	0	0.99
Q5M8S2	PRSS46	0	0.99
Q8C570	RAE1	0	0.99
Q3TKM9 (+1)	ARPC5	0	0.99
D3Z6G3	MAPRE3	0	0.99
A2ACG7 (+3)	RPN2	0	0.96
P68510	YWHAH	0	0.98
Q8K2B3	SDHA	0	0.94
B9EIU1 (+1)	EPRS	0	0.98
P09470 (+2)	ACE	0	0.98
P53986 (+4)	SLC16A1	0	0.98
Q3TI63 (+4)	SNX1	0	0.97
Q3U5L3	SNX2	0	0.98
P06745	GPI	0	0.94
Q8N7N8	HMGCS2	0	0.88
Q99JX4	EIF3M	0	0.97
D3Z690	IZUMO4	0	0.97
D3Z0F5 (+2)	COPS6	0	0.97
Q63844	MAPK3	0	0.97
Q6ZWV7	RPL35	0	0.95
E9Q039 (+1)	NPEPPS	0	0.93
A0A0G2JFY5 (+7)	FUBP1	0	0.94
Q9WUP7	UCHL5	0	0.94
P16460 (+2)	ASS1	0	0.72
Q6ZWX6	EIF2S1	0	0.93
Q8R326	PSPC1	0	0.88
Q9DAN1	PDILT	0	0.84
O35737 (+2)	HNRNPH1	0	0.81
Q99MV7	RNF17	0	0.65
O70569 (+2)	RPS14	0	0.65
A0A3B2WCW2 (+2)	PLIN3	0	0.86
B2CY77 (+1)	RPSA	0	0.81
Q3UMT7	HNRNPL	0	0.82
A0A1B0GRR3 (+3)	RPS11	0	0.71
Q9D2G2	DLST	0	0.87
A0A1S6GWG6 (+1)	ATP6V1B2	0	0.87
Q3TRW3 (+3)	SND1	0	0.87
D3YU80 (+2)	CIRBP	0	0.63
Q99J36	THUMPD1	0	0.91
A0A2I3BRN5 (+1)	CYRIB	0	0.84
B2RSV4 (+1)	SF3B3	0	0.72
G3X9Y5	UBE4A	0	0.81
P01027	C3	0	0.78
D3YWN7 (+2)	MAP7	0	0.79
P11499 (+1)	HSP90AB1	-0.03	0.93
P38647	HSPA9	-0.03	0.87
P63260 (+1)	ACTG1	-0.04	0.94
Q80U89	MKIAA0034	-0.04	0.87
Q99PU5	ACSBG1	-0.05	0.99
Q9JKB3	YBX3	-0.05	0.99
O08807	PRDX4	-0.06	1
Q3V086	DDX4	-0.06	0.8
Q8VC30	TKFC	-0.06	0.71
Q8BPF4 (+3)		-0.07	0.94
P17742 (+3)	PPIA	-0.07	0.9
Q9QUM9	PSMA6	-0.08	0.91
P20029 (+1)	HSPA5	-0.08	0.69
Q8BTJ9	SLC3A2	-0.08	0.77
A0A1B0GS58 (+1)	GLRX3	-0.09	0.68
P27786 (+3)	CYP17A1	-0.09	0.75
Q3TVK3 (+3)	DNPEP	-0.09	0.84
E9PYH2 (+1)	ACOT7	-0.09	0.86
P70296 (+2)	PEBP1	-0.09	0.74
P23591 (+1)	GFUS	-0.1	0.89
F8WHL2 (+2)	COPA	-0.1	0.82
Q3TPZ5 (+1)	DCTN2	-0.1	0.84
Q3TS44 (+2)	PSMA1	-0.11	0.97
P11404 (+1)	FABP3	-0.11	0.94
Q3UM45	PPP1R7	-0.11	0.95
Q921I1	TF	-0.11	0.77
E9Q455 (+2)	TPM1	-0.11	0.96
Q9QXD6	FBP1	-0.11	0.86
G5E896 (+1)	EDC4	-0.11	0.81
Q3TG12 (+2)	FARSB	-0.12	0.96
E9PWE8 (+2)	DPYSL3	-0.12	0.95
Q80W21	GSTM7	-0.12	0.89
Q9JKR6	HYOU1	-0.13	0.84
Q8BVP2	LDHAL6B	-0.13	0.78
Q8CI43	MYL6B	-0.13	0.87
Q99JY0	HADHB	-0.14	0.92
P60335	PCBP1	-0.14	0.94
A0A1Y7VJM4 (+3)	ERO1B	-0.14	0.83
E9PWY9 (+3)	FARSA	-0.15	0.97
P24549	ALDH1A1	-0.15	0.84
A0A0A0MQM0 (+1)	EIF5A	-0.15	0.75
A6H630	ARMT1	-0.15	0.78
Q3TDN2	FAF2	-0.15	0.83
P07759	SERPINA3K	-0.16	0.64
A0A0R4J198 (+1)	OXCT2B	-0.16	0.6
A2RSB1 (+3)	NAP1L4	-0.16	0.19
Q3TQP7 (+1)	ACAT1	-0.16	0.54
P49722	PSMA2	-0.17	0.97
Q91Z31	PTBP2	-0.17	0.99
A0A1B0GQU8 (+4)	RPL18	-0.17	0.85
A0A0J9YUD8 (+7)	HMGB1	-0.17	0.89
Q3THH1 (+1)	PDIA6	-0.17	0.56
Q9JKK7	TMOD2	-0.17	0.94
B2RUF0	YBX2	-0.17	0.51
P12970 (+4)	RPL7A	-0.17	0.7
Q9JHU4	DYNC1H1	-0.17	0.82
Q80X68 (+1)	CSL	-0.18	0.57
Q3TJG6 (+1)	PTGES3	-0.18	0.43
P62821 (+2)	RAB1A	-0.18	0.71
Q9R1P3	PSMB2	-0.19	0.99
A0A1S6GWK0 (+10)	STT3A	-0.19	0.98
A2AJH3 (+3)	NMT2	-0.19	0.86
A0A0A0MQA3 (+3)	SERPINA1A	-0.19	0.74
P34022 (+1)	RANBP1	-0.19	0.82
P27659 (+5)	RPL3	-0.19	0.71
P62962 (+1)	PFN1	-0.2	0.53
P08113 (+3)	HSP90B1	-0.2	0.56
O35841	API5	-0.2	0.76
Q3TVV6 (+4)	HNRNPU	-0.21	0.87
Q6ZQ38	CAND1	-0.21	0.54
P18760 (+1)	CFL1	-0.21	0.25
O55234	PSMB5	-0.21	0.72
Q9CZU6	CS	-0.21	0.51
P70698	CTPS1	-0.22	0.98
A2AMW0 (+2)	CAPZB	-0.22	0.86
Q059Q8 (+1)	COX6B2	-0.22	0.9
Q9R1T2	SAE1	-0.22	0.67
F6RJV6 (+1)	LANCL2	-0.22	0.79
A6ZI44 (+2)	ALDOA	-0.22	0.22
A0A494BB86 (+1)	ACTR1A	-0.22	0.84
E9PVM7 (+1)	GSTM5	-0.22	0.41
P47791 (+4)	GSR	-0.22	0.67
A0A0G2JFB4 (+3)	EIF4E	-0.22	0.23
P62827 (+1)	RAN	-0.23	0.45
Q9WV55	VAPA	-0.24	0.86
P27773	PDIA3	-0.24	0.49
Q8BKC5	IPO5	-0.24	0.59
A1L333 (+4)	DDX5	-0.24	0.16
P09041	PGK2	-0.25	0.7
P45952 (+1)	ACADM	-0.26	0.91
A2ATI9 (+3)	GORASP2	-0.26	0.91
B9EIE9 (+1)	ADSS	-0.26	0.91
Q2M4H5 (+1)	CUL5	-0.26	0.85
P24369 (+1)	PPIB	-0.26	0.76
Q3U2G9 (+1)	NAGK	-0.26	0.87
Q3TTP6 (+1)	ADAM2	-0.26	0.85
Q3V2G1	APOA1	-0.26	0.64
A0A0R4J094	FAHD2A	-0.26	0.87
Q80UE5	EPB41L2	-0.26	0.77
Q9Z266	SNAPIN	-0.26	0.77
P62334 (+1)	PSMC6	-0.26	0.75
A0A3B2WCD8 (+1)	KHSRP	-0.26	0.7
Q3TGW0 (+3)	ACTR3	-0.26	0.88
A2A6Q8 (+1)	MYL4	-0.26	0.84
Q8VDM6	HNRNPUL1	-0.26	0.65
A2A547 (+2)	RPL19	-0.26	0.14
Q9CXW4	RPL11	-0.26	0.34
A2AE89 (+1)	GSTM1	-0.28	0.52
P07724 (+1)	ALB	-0.28	0.26
G3X8P6	TXNRD3	-0.28	0.63
Q3TMX5 (+1)	MANF	-0.28	0.63
Q3TN31 (+3)	PSMA7	-0.29	0.79
P14869 (+1)	RPLP0	-0.29	0.37
Q80Y09 (+1)	PDCD6IP	-0.29	0.68
D3Z2H9	TPM3-RS7	-0.29	0.8
Q3TFA9 (+1)	TMOD3	-0.3	0.88
Q03265	ATP5F1A	-0.3	0.37
Q9JMH9	MYO18A	-0.3	0.63
Q9D4E6	PABPC6	-0.3	0.8
Q3UK68	NACA	-0.3	0.41
P46471 (+2)	PSMC2	-0.3	0.42
A0A140LHL5 (+2)	SIRT2	-0.31	0.94
Q5M9P3 (+1)	RPS19	-0.31	0.91
Q61823	PDCD4	-0.31	0.93
E0CYV0 (+4)	PCMT1	-0.31	0.82
Q9R0D8	WDR54	-0.31	0.83
P63038	HSPD1	-0.31	0.34
P35487 (+1)	PDHA2	-0.31	0.39
D3YZZ5 (+1)	TMED7	-0.31	0.63
Q9DA97 (+1)	SEPTIN14	-0.31	0.67
A0A3B2WB82 (+1)	PSMG1	-0.31	0.6
P17918 (+2)	PCNA	-0.31	0.71
A0A1L1SQA8 (+2)	RPS25	-0.31	0.25
A0A087WP83 (+3)	HDLBP	-0.31	0.45
Q3U8M3	RPL37A	-0.31	0.43
Q5U4C5 (+1)	IPO4	-0.32	0.8
A1L3T6 (+1)	AKAP4	-0.32	0.7
Q99KI0	ACO2	-0.32	0.52
P25444 (+4)	RPS2	-0.32	0.63
Q3TJ01 (+1)	RTCB	-0.32	0.62
D3YYM6 (+2)	RPS5	-0.32	0.7
P62983 (+1)	RPS27A	-0.32	0.6
G3UX26 (+1)	VDAC2	-0.32	0.66
Q3UWW9 (+4)	PSMD11	-0.32	0.6
Q99PT1	ARHGDIA	-0.32	0.41
P14733	LMNB1	-0.32	0.55
P22599	SERPINA1B	-0.33	0.61
P51660 (+2)	HSD17B4	-0.34	0.44
A0A0R4J2A3	TKTL2	-0.34	0.73
Q3TUX3 (+2)	PSMA5	-0.35	0.37
Q3UE92	XPNPEP1	-0.35	0.69
Q3TIQ2	RPL12	-0.35	0.49
Q9CQ19	MYL9	-0.35	0.78
Q01853	VCP	-0.35	0.42
Q05CL8	LARP7	-0.35	0.63
P62192 (+1)	PSMC1	-0.36	0.76
Q3ULG4	PSMD4	-0.36	0.75
O35643 (+3)	AP1B1	-0.36	0.37
Q6PB66	LRPPRC	-0.36	0.71
B2MWM9 (+2)	CALR	-0.37	0.4
P47738 (+5)	ALDH2	-0.37	0.16
O55143 (+1)	ATP2A2	-0.37	0.6
Q9JMB0	GKAP1	-0.38	0.57
O08795 (+2)	PRKCSH	-0.38	0.69
Q9Z1Z0	USO1	-0.38	0.74
Q9CYG7	TOMM34	-0.38	0.53
Q9JHU9	ISYNA1	-0.38	0.048
Q3TCE7 (+3)	ARPC1B	-0.38	0.64
O08716	FABP9	-0.38	0.32
A0A3Q4EI12 (+2)	RAB18	-0.38	0.54
Q3TTX0 (+4)	MATR3	-0.38	0.47
P17182 (+1)	ENO1	-0.38	0.43
A0A0R4J0X7 (+2)	GAPDHS	-0.38	0.5
Q8CDG8 (+1)	LZTFL1	-0.39	0.31
B2M1R6	HNRNPK	-0.39	0.34
A6ZI47	ALDOART2	-0.39	0.53
P83741 (+1)	WNK1	-0.4	0.91
Q52KP0 (+1)	RPL38	-0.4	0.81
O35969	GAMT	-0.4	0.81
Q80UU9	PGRMC2	-0.4	0.8
B1AT82 (+3)	PRPSAP1	-0.4	0.76
D3Z124 (+3)	APEX1	-0.4	0.81
G3XA14 (+3)	AKR1CL	-0.4	0.52
A0A140LHG8 (+3)	SPCS2	-0.4	0.66
D3Z6I7 (+5)	CALD1	-0.4	0.5
A0A668KL51 (+1)	IDH3B	-0.4	0.52
Q9CQB4 (+1)	UQCRB	-0.4	0.52
E9Q3A0 (+1)	TRIM36	-0.4	0.64
Q3TF84 (+1)	LRRC59	-0.4	0.62
P63028	TPT1	-0.4	0.52
Q5HZY7 (+1)	ATP6V1G1	-0.41	0.85
P09411	PGK1	-0.41	0.61
Q78IK2	ATP5MK	-0.41	0.77
A0A140T8T4 (+2)	RPL9-PS6	-0.41	0.45
O70250 (+1)	PGAM2	-0.41	0.37
P45376 (+2)	AKR1B1	-0.41	0.26
B7FAU9 (+2)	FLNA	-0.41	0.8
A0A668KLD3 (+3)	AKAP12	-0.41	0.31
Q3TK29 (+5)	TRAP1	-0.41	0.55
Q3T9L0 (+3)	DDX39A	-0.41	0.27
P62717	RPL18A	-0.41	0.36
Q3U878 (+2)	DAZAP1	-0.41	0.65
Q8VIJ6	SFPQ	-0.41	0.51
Q61081	CDC37	-0.41	0.75
A0A5F8MPB9 (+3)	RDX	-0.41	0.56
P28656 (+2)	NAP1L1	-0.41	0.39
D3Z5B1 (+1)	CHCHD2L	-0.41	0.29
D3Z158 (+2)	QARS	-0.41	0.18
Q3THE2	MYL12B	-0.42	0.73
A0A0A0MQF6 (+2)	GAPDH	-0.43	0.39
A0A0R4J052 (+2)	HAGH	-0.44	0.34
A0A2R8VHP9 (+4)	PCBP2	-0.44	0.083
A0A0R4J2A0 (+1)	SSH2	-0.45	0.86
Q9R0P9	UCHL1	-0.45	0.54
Q3TLL6	EIF4A1	-0.45	0.77
G3UXL2 (+3)	PRPS1L3	-0.45	0.26
P26350 (+2)	PTMA	-0.45	0.5
A0A494BAJ6 (+2)	ARL3	-0.46	0.092
Q6PEV0	EPHX1	-0.47	0.43
P50580 (+1)	PA2G4	-0.47	0.66
A0A1S6GWH2 (+1)	DDX39B	-0.47	0.2
Q3TW74 (+1)	MTHFD1	-0.48	0.87
Q61768	KIF5B	-0.48	0.86
A0A0J9YUI1 (+4)	UBE2K	-0.48	0.82
Q8VDP4	CCAR2	-0.48	0.83
O55135 (+5)	EIF6	-0.48	0.76
Q5SWR1 (+1)	AP2B1	-0.48	0.5
P15105	GLUL	-0.48	0.42
P54822 (+1)	ADSL	-0.48	0.67
Q3U3D3 (+3)	VARS	-0.48	0.5
Q9CZ04	COPS7A	-0.48	0.71
P35564 (+2)	CANX	-0.48	0.11
O35685	NUDC	-0.48	0.32
P63005 (+3)	PAFAH1B1	-0.48	0.62
Q99KV1	DNAJB11	-0.48	0.5
K3W4R2 (+1)	MYH14	-0.49	0.83
Q3THQ5 (+1)	STIP1	-0.49	0.31
A1E2B8 (+4)		-0.5	0.54
P08249	MDH2	-0.5	0.27
P56376	ACYP1	-0.5	0.16
P10518 (+1)	ALAD	-0.5	0.28
Q99JF8	PSIP1	-0.51	0.67
Q8BH95	ECHS1	-0.51	0.3
P52480	PKM	-0.52	0.2
P63087 (+2)	PPP1CC	-0.53	0.35
A0A1S6GWH5 (+2)	UBA1	-0.53	0.51
P28658 (+2)	ATXN10	-0.53	0.5
Q9CX34	SUGT1	-0.53	0.53
Q545G0 (+1)	PSMB3	-0.53	0.54
P62960 (+4)	YBX1	-0.55	0.52
Q3TTN3 (+2)	VDAC3	-0.55	0.41
P29595 (+1)	NEDD8	-0.56	0.69
Q9JHW2	NIT2	-0.56	0.76
A0A3B2WBE1 (+5)	EPB41L3	-0.56	0.76
Q07133	H1-6	-0.56	0.68
P97351 (+3)	RPS3A	-0.56	0.68
Q3U548 (+2)	UGP2	-0.56	0.68
Q9CXW3	CACYBP	-0.56	0.7
A0A0R4J0M9 (+2)	VCPIP1	-0.56	0.7
Q9DAA4	PRSS37	-0.56	0.55
P61222 (+4)	ABCE1	-0.56	0.75
Q9WTX2	PRKRA	-0.56	0.62
B9EJ15 (+2)	CLMN	-0.56	0.62
A0A3B2W416 (+2)	TXNDC2	-0.56	0.49
O09106 (+1)	HDAC1	-0.56	0.49
Q91XW8	FKBP6	-0.56	0.55
Q3UMQ2 (+1)	DR1	-0.56	0.56
Q0VEE0 (+1)	NT5E	-0.56	0.67
A0A075B668 (+4)	PRN	-0.56	0.67
Q3UKC1	TAX1BP1	-0.56	0.67
Q3TCQ3	PCX	-0.57	0.72
A6X8J1 (+2)	GM16405	-0.57	0.68
H3BLR8 (+2)	NUDT3	-0.57	0.6
F8WIR1 (+9)	CTSD	-0.57	0.51
Q3UA53 (+3)	PPA1	-0.57	0.51
P61290 (+1)	PSME3	-0.57	0.46
E9PVC5	EIF4G1	-0.57	0.63
Q8BIJ6	IARS2	-0.57	0.63
P63330	PPP2CA	-0.57	0.33
Q9D0M3	CYC1	-0.57	0.33
Q80VD1	FAM98B	-0.57	0.33
P99029 (+2)	PRDX5	-0.57	0.61
A0A1L1SV25 (+2)	ACTN4	-0.57	0.31
O55029	COPB2	-0.58	0.74
Q8K4Z3	NAXE	-0.58	0.61
O35129 (+1)	PHB2	-0.58	0.36
A2AKU9 (+7)	ATP5C1	-0.58	0.4
A0A0A6YVU8 (+1)	ADRM1B	-0.58	0.36
P28474 (+1)	ADH5	-0.58	0.6
B2RUC7 (+1)	STRAP	-0.58	0.61
Q3THI5 (+2)	PSMC3	-0.58	0.47
Q3TW28 (+1)	TPP2	-0.58	0.35
P07309 (+1)	TTR	-0.58	0.47
Q8C845	EFHD2	-0.58	0.42
Q8K232 (+1)	ADD1	-0.58	0.77
B7ZP49 (+2)	ZPBP	-0.58	0.5
A0A0R4J0Z1 (+1)	PDIA4	-0.58	0.38
Q50HX0 (+2)	RAB14	-0.58	0.53
D3Z1Z8 (+3)	STMN1	-0.58	0.27
P14685	PSMD3	-0.58	0.15
P62897 (+1)	CYCS	-0.58	0.033
Q3TXD3 (+4)	VAT1	-0.58	0.27
A0A0R4IZY0 (+1)	THOP1	-0.6	0.33
B1AU75 (+1)	NASP	-0.6	0.3
Q3KQQ1 (+2)	NSFL1C	-0.61	0.17
H7BX88 (+1)	CRAT	-0.61	0.3
Q4FK36 (+1)	DSTN	-0.62	0.4
Q3U449 (+2)	BPNT1	-0.63	0.56
O08709 (+2)	PRDX6	-0.63	0.034
Q3UC72 (+2)	GDI2	-0.63	0.42
A0A1B0GX27 (+2)	BCAT2	-0.63	0.3
P50247 (+2)	AHCY	-0.63	0.42
Q3TDF8 (+3)	ETF1	-0.64	0.64
F6YVP7	RPS18-PS6	-0.64	0.57
Q64442	SORD	-0.64	0.64
G3UXW9	GPS1	-0.64	0.058
Q3TKF9	EIF3A	-0.64	0.45
P63024	VAMP3	-0.64	0.19
Q3TIU7 (+2)	NDUFS1	-0.64	0.46
Q9WUM5	SUCLG1	-0.66	0.14
P62242 (+2)	RPS8	-0.66	0.11
P61027 (+1)	RAB10	-0.66	0.36
Q9DCT2	NDUFS3	-0.67	0.64
Q6ZWN5	RPS9	-0.67	0.25
Q9WTP6	AK2	-0.67	0.55
P59999 (+2)	ARPC4	-0.67	0.26
Q3V100 (+2)	MPI	-0.68	0.37
Q0QEZ4 (+2)	SDHB	-0.69	0.069
Q3UB60 (+1)	PPID	-0.69	0.49
O88544 (+1)	COPS4	-0.69	0.36
A0A1W2P6F6 (+3)	MYL6	-0.69	0.59
Q8VDD5	MYH9	-0.69	0.73
P20152 (+3)	VIM	-0.7	0.52
E9QPE7 (+1)	MYH11	-0.7	0.73
O54734 (+2)	DDOST	-0.7	0.2
Q61753	PHGDH	-0.71	0.11
A2A9Q2 (+2)	NRD1	-0.71	0.36
Q9QZD9	EIF3I	-0.72	0.62
Q99JI4	PSMD6	-0.72	0.67
Q3UPL0	SEC31A	-0.72	0.79
A0A0G2JEC4 (+1)	SH3GLB1	-0.72	0.57
J3QP56 (+1)	LYPLA1	-0.72	0.67
Q5EBP9 (+1)	TRIM28	-0.72	0.39
Q3U900 (+3)	RPN1	-0.72	0.28
A0A0G2JF85 (+1)	SNX27	-0.72	0.43
H3BKR2 (+3)	GNB1	-0.72	0.48
P84104 (+2)	SRSF3	-0.72	0.39
Q60692	PSMB6	-0.72	0.26
J3QN89 (+4)	AAMP	-0.72	0.46
P62317 (+1)	SNRPD2	-0.72	0.21
A2ARZ7 (+5)	RAB22A	-0.72	0.45
Q9JJ94	SSNA1	-0.73	0.53
D1FNM8 (+3)	ATP2B4	-0.73	0.62
Q4KL76 (+2)	HSPE1	-0.73	0.063
O55023 (+3)	IMPA1	-0.73	0.089
P57759	ERP29	-0.73	0.46
D3Z7V3 (+2)	SLMAP	-0.73	0.41
Q8VCG1	DUT	-0.73	0.36
Q3TIC8 (+1)	UQCRC1	-0.73	0.32
Q8VDN2	ATP1A1	-0.75	0.26
P06801	ME1	-0.75	0.25
F8WID5	TPM1	-0.75	0.7
Q3U7Z6 (+1)	PGAM1	-0.75	0.15
A0A338P786	UBE2L3	-0.76	0.42
Q3UH59 (+1)	MYH10	-0.76	0.68
Q9R0Y5	AK1	-0.76	0.45
B2RXM2	GM6793	-0.76	0.066
Q3TJ43 (+2)	VPS35	-0.76	0.13
D3YZ62 (+2)	MYO5A	-0.76	0.72
Q9CPY7	LAP3	-0.77	0.51
D3YWF6 (+1)	OTUB1	-0.77	0.33
Q3U4F0 (+1)	SFXN3	-0.77	0.21
Q9JKB1	UCHL3	-0.77	0.34
A0A0R4J1Y7 (+3)	TXNDC5	-0.77	0.22
Q9DBF1	ALDH7A1	-0.78	0.38
Q6P4T2	SNRNP200	-0.79	0.57
B1AU25 (+1)	AIFM1	-0.79	0.63
Q9CPQ8	ATP5MG	-0.79	0.75
Q3TFH8 (+4)	PGM3	-0.79	0.68
Q9DAK9	PHPT1	-0.79	0.59
C6EQH3 (+1)	SUCLG2	-0.79	0.59
E9PYI8 (+2)	USP14	-0.79	0.51
P97315 (+1)	CSRP1	-0.79	0.58
Q5H8C4	VPS13A	-0.79	0.39
Q3U4H0 (+1)	MAPRE1	-0.8	0.39
Q20BD0 (+5)	HNRNPAB	-0.8	0.14
A0A171KXD3 (+5)	PRMT1	-0.8	0.48
Q564E8 (+1)	RPL4	-0.8	0.14
P52825 (+2)	CPT2	-0.8	0.29
D3Z061 (+1)	UBA6	-0.8	0.38
P09671 (+1)	SOD2	-0.82	0.25
Q9Z1F9	UBA2	-0.82	0.33
P17563	SELENBP1	-0.83	0.37
A2RSV8 (+1)	COX4I1	-0.84	0.35
P47758 (+1)	SRPRB	-0.84	0.15
P16045	LGALS1	-0.84	0.36
Q3U8F5 (+1)	PSMD12	-0.84	0.37
P62751 (+3)	RPL23A	-0.84	0.19
P62911 (+1)	RPL32	-0.84	0.35
Q3UA17 (+1)	MTCH2	-0.86	0.44
A2BFF5 (+8)	DYNC1I2	-0.86	0.53
F8WIV5 (+4)	DNM2	-0.86	0.36
Q9Z0N2	EIF2S3Y	-0.86	0.29
P68040	RACK1	-0.86	0.051
A0A068BFR3 (+2)	RAB11B	-0.86	0.17
Q0QER9	IDH1	-0.86	0.25
P97807	FH	-0.88	0.32
Q4FJY5	PTGR1	-0.88	0.027
P45591 (+1)	CFL2	-0.9	0.33
Q3THP1 (+5)	DPP3	-0.9	0.28
Q8C6E0	CFAP36	-0.91	0.47
Q8R0Y6	ALDH1L1	-0.91	0.23
Q6ZQ84 (+1)	MKIAA0617	-0.91	0.22
Q8BH80 (+1)	VAPB	-0.91	0.21
P27612	PLAA	-0.91	0.31
Q8CIJ3 (+1)	EIF3B	-0.91	0.32
Q99LC5	ETFA	-0.92	0.17
D3YVW0 (+4)	MTX1	-0.93	0.76
P56399 (+1)	USP5	-0.93	0.24
A0A0R4J0B1 (+7)	MARK2	-0.93	0.68
Q8BFT2	HAUS4	-0.93	0.68
Q3UFV9 (+2)	DNAJC3	-0.93	0.64
Q06138 (+1)	CAB39	-0.93	0.64
Q3TD71 (+4)	SCAMP1	-0.93	0.62
Q8BI72	CDKN2AIP	-0.93	0.62
P51859	HDGF	-0.93	0.62
O88746 (+2)	TOM1	-0.93	0.62
F7B209 (+2)	ANKRD13A	-0.93	0.62
P55096 (+4)	ABCD3	-0.93	0.57
D3YV10	CCDC13	-0.93	0.56
P97479	MYO7A	-0.96	0.69
H7BX95 (+1)	SRSF1	-0.97	0.64
P62855 (+1)	RPS26	-0.97	0.62
Q8BH58	TIPRL	-0.97	0.72
D3YVR4 (+1)	MESD	-0.97	0.46
C0IQA7 (+1)	4930544G11RIK	-0.97	0.45
Q04447	CKB	-0.97	0.53
F8WIV2 (+3)	SERPINB6A	-0.97	0.53
P60229 (+2)	EIF3E	-0.97	0.19
P54823	DDX6	-0.97	0.45
Q91YR1	TWF1	-0.97	0.3
A2A8E2 (+1)	CZIB	-0.98	0.46
Q52L50 (+1)	RAP1B	-0.98	0.42
Q9D1A2	CNDP2	-0.98	0.42
A0A1L1STE6 (+1)	IDH3A	-0.98	0.39
Q3UW40 (+1)	RPL24	-0.98	0.45
Q9QYF1 (+2)	RDH11	-0.98	0.2
A2RTT4 (+1)	UBE2N	-0.98	0.46
Q9D1D4	TMED10	-0.98	0.32
E9Q1S3 (+2)	SEC23A	-0.98	0.29
A1L3B8 (+1)	PSMD7	-0.98	0.18
Q9JJ78	PBK	-0.98	0.37
A0A0R4J0K2 (+1)	CKAP5	-0.98	0.11
P50544	ACADVL	-0.98	0.22
Q3U7D2 (+2)	RPL15	-0.98	0.19
Q3U8X1 (+3)	EIF3F	-0.98	0.14
A0A286YDS5 (+6)	TMED9	-0.98	0.06
Q3UF95 (+1)	BAG6	-0.99	0.41
A0A140LHA2 (+1)	BUB3	-0.99	0.39
O88531 (+5)	PPT1	-0.99	0.37
P40142	TKT	-0.99	0.56
P52293 (+1)	KPNA2	-0.99	0.47
Q3U6X6 (+4)	PGM1	-0.99	0.46
P31254	UBA1Y	-0.99	0.27
Q6ZQI3	MLEC	-0.99	0.18
P09103 (+8)	P4HB	-1	0.046
P53994 (+1)	RAB2A	-1.03	0.11
Q8R1B4	EIF3C	-1.1	0.24
A2BE93 (+2)	SET	-1.1	0.038
Q9WV27	ATP1A4	-1.1	0.41
Q8CG76	AKR7A2	-1.1	0.32
O88543 (+1)	COPS3	-1.1	0.19
Q3TF62 (+2)	ACTL6A	-1.12	0.41
A0A0J9YVG0 (+1)	PPM1G	-1.12	0.37
E9PVU0 (+1)	MYO6	-1.12	0.65
P67778	PHB1	-1.12	0.23
O70435 (+2)	PSMA3	-1.12	0.33
O35539 (+1)	HDGFL1	-1.12	0.14
P40336	VPS26A	-1.15	0.26
Q9JHI5	IVD	-1.15	0.27
Q6PJ18	TPM2	-1.15	0.54
P24270 (+3)	CAT	-1.15	0.39
Q9CWJ9	ATIC	-1.18	0.44
Q3UJW9 (+3)	AKR1A1	-1.19	0.06
A0A0G2JGJ1 (+2)	QDPR	-1.2	0.47
P54116	STOM	-1.2	0.33
Q8K2C9	HACD3	-1.2	0.49
Q5XJY5	ARCN1	-1.2	0.27
A0A498WGD8 (+4)	TXNL1	-1.2	0.12
P24472	GSTA4	-1.2	0.25
Q3UCF0 (+1)	PSMA4	-1.2	0.078
Q5SUR0	PFAS	-1.2	0.057
Q5SVW9 (+1)	TMED4	-1.2	0.12
D3Z3J6	PAIP1	-1.2	0.15
P47754 (+2)	CAPZA2	-1.2	0.059
A0A0R4J083 (+1)	ACADL	-1.21	0.02
E9Q3V6 (+1)	SEPTIN2	-1.21	0.17
Q3U125 (+1)	PRXL2A	-1.21	0.39
P19157	GSTP1	-1.25	0.22
Q3U935 (+1)	CNBP	-1.25	0.3
Q3TZ32 (+3)	AARS	-1.25	0.079
A0A1L1SVK0 (+2)	PAFAH1B2	-1.28	0.49
Q3TCD4 (+1)	ECI2	-1.28	0.55
A0A2U3TZ67 (+3)	DNM1L	-1.28	0.28
B2RTB0 (+1)	PDAP1	-1.28	0.49
P05202	GOT2	-1.28	0.28
A0ZVB6 (+1)	BTAF1	-1.28	0.06
P05201	GOT1	-1.28	0.13
Q3TPC5 (+1)	PPP2R2A	-1.28	0.29
B2RRI2 (+2)	SBNO1	-1.28	0.21
Q9D1E6	TBCB	-1.28	0.27
Q9CPR4 (+3)	RPL17	-1.28	0.45
Q8BJL1	FBXO30	-1.28	0.56
Q3UA52	ARPC2	-1.28	0.56
Q3U890 (+5)	HARS	-1.28	0.12
Q60932	VDAC1	-1.3	0.23
A0A0R4J0D3 (+1)	STT3B	-1.3	0.12
Q8BFY9	TNPO1	-1.3	0.22
Q921F4	HNRNPLL	-1.3	0.48
P32067 (+3)	SSB	-1.31	0.066
Q6PAC1	GSN	-1.31	0.57
G3UYY1 (+3)	SHMT1	-1.31	0.15
P24527	LTA4H	-1.31	0.18
P30681 (+3)	HMGB2	-1.35	0.11
Q3TQL4 (+2)	IMMT	-1.36	0.17
E9PVA8 (+1)	GCN1	-1.36	0.054
Q3UW32 (+1)	ANP32B	-1.39	0.36
P58021 (+4)	TM9SF2	-1.39	0.23
G5E850 (+2)	CYB5A	-1.39	0.33
F8WIU1 (+2)	1700037H04RIK	-1.39	0.32
A0A0R4J038 (+2)	KNG1	-1.39	0.32
A0A0R4J049 (+1)	PRMT5	-1.39	0.25
Q3TED3	ACLY	-1.39	0.059
P24815 (+1)	HSD3B1	-1.42	0.15
Q00898	SERPINA1E	-1.42	0.24
Q9WTI7	MYO1C	-1.42	0.58
Q8WTY4	CIAPIN1	-1.44	0.097
Q6P5E4	UGGT1	-1.47	0.079
Q9ERK4	CSE1L	-1.47	0.085
Q3TIV6 (+3)	KARS	-1.47	0.18
P14148 (+2)	RPL7	-1.47	0.35
Q64727	VCL	-1.49	0.11
Q8CE30	NCL	-1.49	0.035
P97765 (+3)	WBP2	-1.49	0.36
Q545N8 (+1)	PMM2	-1.49	0.35
A0A1W2P6P1 (+2)	SGTA	-1.49	0.4
Q9EPL8	IPO7	-1.49	0.38
O08663 (+3)	METAP2	-1.49	0.38
Q6PF96 (+1)	ETFDH	-1.49	0.54
A0A1D5RMD1	IQCN	-1.49	0.51
P19096	FASN	-1.52	0.17
A2AVJ7 (+1)	RRBP1	-1.54	0.44
Q8BHW6	SPATA21	-1.54	0.5
A3KMJ8 (+2)	VBP1	-1.54	0.5
P32020	SCP2	-1.54	0.25
Q9DCW4	ETFB	-1.54	0.25
B2RXY7 (+1)	CBR1	-1.54	0.025
P54071	IDH2	-1.54	0.11
Q6IRU2	TPM4	-1.54	0.53
A0A1W2P7G2 (+3)	SARNP	-1.54	0.011
O35459	ECH1	-1.55	0.1
A0A1S6GWI5 (+5)	RTCA	-1.55	0.15
P52196 (+1)	TST	-1.55	0.15
P59325 (+2)	EIF5	-1.55	0.052
P61922 (+1)	ABAT	-1.57	0.069
P47962 (+3)	RPL5	-1.66	0.075
A0A0R4J0I1	SERPINA3K	-1.66	0.13
Q3UZ58	FDXR	-1.68	0.16
Q3UAS2 (+1)	CAPZA1	-1.68	0.054
O55108	BSG	-1.68	0.1
Q60I30 (+1)	ITPA	-1.7	0.18
Q3U6K9 (+3)	PSAT1	-1.7	0.18
Q9CY49 (+1)	TBL2	-1.7	0.16
A0A1L1SV73 (+1)	USP47	-1.7	0.31
B1AX98 (+2)	LRRC47	-1.76	0.1
P11438 (+4)	LAMP1	-1.76	0.13
Q9CPP6	NDUFA5	-1.76	0.0044
Q3U7K7 (+3)	TRIM21	-1.76	0.14
Q3T9V8 (+1)	DCTN1	-1.78	0.032
Q3TL72 (+1)	UBA3	-1.78	0.046
P45377	AKR1B8	-1.84	0.084
Q3TIP8 (+2)	CLIC1	-1.84	0.039
P60766	CDC42	-1.84	0.04
A2A813 (+1)	PARK7	-1.84	0.5
Q4TVN0 (+2)	TBC1D15	-1.9	0.29
Q91XV3	BASP1	-1.9	0.53
Q8VCT4	CES1D	-1.9	0.53
Q9D7X8	GGCT	-1.9	0.1
A0A0R4J0U2 (+1)	PPP4R2	-1.9	0.27
D3YWS3 (+1)	PFN2	-1.9	0.16
Q3TIA9 (+2)	ASNS	-1.9	0.35
Q9R0X4	ACOT9	-1.9	0.35
Q00612 (+2)	G6PDX	-1.9	0.11
A0A1L1SVG6 (+1)	SLC44A2	-1.9	0.047
Q8CFE4	SCYL2	-1.9	0.28
F7BX26 (+1)	PPP5C	-1.91	0.012
E9PVX4 (+4)	ZP3R	-1.95	0.21
P55264	ADK	-1.95	0.18
P50396	GDI1	-1.95	0.1
P62965	CRABP1	-1.95	0.17
Q3TEU8 (+3)	CORO1C	-1.95	0.16
P51150 (+1)	RAB7A	-1.95	0.08
Q3UD53 (+2)	CARHSP1	-1.95	0.03
P63325 (+2)	RPS10	-1.96	0.11
Q3TF25 (+1)	ATP5O	-1.96	0.2
Q9JJ28	FLII	-2.05	0.49
Q3UK27 (+1)	NAE1	-2.12	0.29
Q2YDW1 (+2)	EIF3J	-2.12	0.12
Q9CWS0	DDAH1	-2.12	0.1
A0A1S6GWI9 (+9)	LRPAP1	-2.12	0.1
Q9DBH5	LMAN2	-2.12	0.081
A2RS22 (+1)	CORO1B	-2.12	0.064
P17426	AP2A1	-2.12	0.38
Q5SWZ5	MPRIP	-2.19	0.47
A0A1L1STN8 (+1)	TAGLN	-2.21	0.38
Q4V9X1 (+1)	WDR12	-2.21	0.36
Q921X9	PDIA5	-2.21	0.36
O88958 (+1)	GNPDA1	-2.21	0.14
Q3TSX8 (+2)	TOMM70A	-2.21	0.039
O88848 (+2)	ARL6	-2.21	0.039
O54984	GET3	-2.21	0.12
E9Q1G8 (+3)	SEPTIN7	-2.21	0.026
Q60598 (+2)	CTTN	-2.27	0.073
A1A4T2 (+1)	GANAB	-2.27	0.19
P00493 (+1)	HPRT1	-2.27	0.14
Q5SYD0	MYO1D	-2.36	0.47
P62082 (+1)	RPS7	-2.38	0.045
G5E8G6 (+1)	MYO5B	-2.4	0.4
A2AEX6 (+2)	FHL1	-2.47	0.057
O55022 (+3)	PGRMC1	-2.53	0.027
Q8K0L1 (+1)	ALDH6A1	-2.53	0.084
A3KGU5 (+1)	SPTAN1	-2.6	0.38
Q62261	SPTBN1	-2.66	0.36
Q99PA7	MAGEA13	-2.69	0.25
E0CXN5 (+1)	GPD1	-2.69	0.015
P26039 (+2)	TLN1	-2.85	0.095
A0A2I3BPY7 (+1)	RAI14	-2.85	0.42
E9Q4B1 (+1)	CBY2	-2.88	0.35
P46735 (+1)	MYO1B	-3.11	0.42
P26638 (+3)	SARS1	-3.2	0.062
E9Q0C6	KIAA1210	-3.33	0.11
Q91X72	HPX	-3.46	0.022
Q9CQW1	YKT6	-4.39	0.37
F7D3N3 (+1)	PHYHIPL	-4.39	0.37
B2RRP1 (+1)	TPGS1	-4.39	0.37
Q8CGK3	LONP1	-4.39	0.37
Q9DBR7	PPP1R12A	-4.39	0.37
A2AFQ0 (+2)	HUWE1	-4.39	0.37
E9Q5B5 (+1)	HK2	-4.39	0.37
Q05DR6 (+2)	CUL1	-4.39	0.37
D3YWN5 (+4)	LRRC49	-4.39	0.37
Q8BXA5	CLPTM1L	-4.39	0.37
A0A494B9K0	SPATA24	-4.39	0.37
D3YVL0 (+6)	MOV10	-4.39	0.37
P48036	ANXA5	-4.39	0.37
G3UXX3 (+2)	SPR	-4.39	0.37
Q3UR49 (+1)	TBC1D31	-4.39	0.37
D3Z2H2 (+6)	CTNND1	-4.39	0.37
P49813	TMOD1	-4.39	0.37
Q6ZQK2 (+1)	IQGAP1	-4.39	0.37
D3YZ57 (+1)	FYN	-4.39	0.37
Q8BLH5	PRSS50	-4.39	0.37
Q8BMU5 (+2)	TUSC3	-4.39	0.37
A0A087WPL5 (+1)	DHX9	-4.95	0.13
O70194	EIF3D	-4.95	0.13
Q8VCA8	SCRN2	-4.95	0.13
H7BWZ3 (+1)	ARPC3	-4.95	0.19
E9PZC3 (+2)	BLVRB	-4.95	0.19
Q6P9Q6	FKBP15	-4.95	0.37
E9Q6K3	PIBF1	-4.95	0.37
Q9R0Q6	ARPC1A	-4.95	0.37
Q3TFQ8 (+4)	PYGB	-5.36	0.0037
P49962 (+2)	SRP9	-5.36	0.0037
A0A0R4J0B2 (+1)	PLBD1	-5.36	0.12
A0JLT5 (+2)	MYBBP1A	-5.36	0.13
P62301 (+2)	RPS13	-5.36	0.22
Q9QZ06 (+1)	TOLLIP	-5.36	0.37
Q8VDK1	NIT1	-5.67	0.056
O88342 (+6)	WDR1	-5.93	0.00032
Q3TCS0 (+3)	PREP	-5.93	0.029
B2RXP1 (+2)	LRCH3	-5.93	0.37
Q8CDL2	PCNT	-5.93	0.37
Q05DT0 (+3)	ADD3	-6.15	0.37
E9Q715 (+5)	LUC7L2	-6.34	0.037
Q62036	CEP131	-6.34	0.37
Q80UJ8	LACTB	-6.34	0.37
P61161 (+1)	ACTR2	-6.51	0.24
Q6ZQM8	UGT1A7	-6.79	0.022
A0A0U1RNK7 (+4)	DOCK7	-7.14	0.37
