# Supplementary material for: Proximity labeling of axonemal protein CFAP91 identifies EFCAB5 that regulates sperm motility
Source: Nat Commun. 2025 Sep 10;16:8238. doi: 10.1038/s41467-025-63705-7 (PMC12423330; doi:10.1038/s41467-025-63705-7)
Supplement: Supplementary file 5 — Supplementary Data 2 [file 41467_2025_63705_MOESM5_ESM.xlsx]

## Sheet: Supplementary Data 2
Supplementary Data 2: Categorization of CFAP91 immunoprecipitates.
Categories	Count	List
Radial spoke 3 proteins	7	AK7, AK9, CATIP, CFAP251, CFAP91, LRRC23, MDH1B
Radial spoke 1/2 proteins	3	AK8, DNAJB13, IQUB
Dynein arm proteins	2	DNAH1, DNAH17
IFT proteins	6	IFT122, IFT140. IFT43, TTC30A2, WDR19, WDR35
BBS proteins	5	BBS1, BBS2, BBS5, BBS7, BBS9
Other proteins	22	CCP110, CEP85, CNOT1, CRYBG3, DDHD1, DDX20, DNAJA1, DNAJB3, DNAJB6, DYNC2I1, ENTHD1, HNRNPM, KRT42, MAEL, PFKM, RBM44, STK31, TDRD9, TTC21A, TTC41, UBR5, WDR62
