# Supplementary material for: Proximity labeling of axonemal protein CFAP91 identifies EFCAB5 that regulates sperm motility
Source: Nat Commun. 2025 Sep 10;16:8238. doi: 10.1038/s41467-025-63705-7 (PMC12423330; doi:10.1038/s41467-025-63705-7)
Supplement: Supplementary file 6 — Supplementary Data 3 [file 41467_2025_63705_MOESM6_ESM.xlsx]

## Sheet: Supplementary Data 3
Supplementary Data 3: Proteins identified in the pull down product using Cfap91 KO TG spermatozoa.
Accession ID	Alternate ID	Molecular weight	Total spectra
			Cfap91 KO-TG	WT
Q8BRC6	CFAP91	92 kDa	66	0
A0JP43	EFCAB5	160 kDa	66	0
Q08288	LYAR	44 kDa	15	0
P47911 (+1)	RPL6	34 kDa	11	0
Q3V0I7	AKAP14	58 kDa	5	0
Q05CL8	LARP7	65 kDa	7	0
G3UYX5	RGS22	146 kDa	6	0
P27773	PDIA3	57 kDa	7	0
A0A140LIY9	QRICH2	252 kDa	7	0
H7BX95 (+1)	SRSF1	28 kDa	7	0
E9Q743	CFAP251	149 kDa	6	0
A2A8V8 (+4)	SRRM1	103 kDa	5	0
Q6PHZ1	RPL17	21 kDa	5	0
A0PJE6 (+4)	PCCB	58 kDa	4	0
P67984 (+1)	RPL22	15 kDa	3	0
P41105 (+2)	RPL28	16 kDa	3	0
Q3UZ17 (+1)	LUC7L2	45 kDa	4	0
A0A0R4J0Z1 (+1)	PDIA4	72 kDa	4	0
Q5SUF2	LUC7L3	51 kDa	3	0
Q9D1R9	RPL34	13 kDa	3	0
Q9DA62	1700019M22RIK	13 kDa	3	0
P43275	H1-1	22 kDa	3	0
P20029 (+5)	HSPA5	72 kDa	7	0
A1L347 (+2)	HSPA1L	71 kDa	4	0
Q3UW40 (+1)	RPL24	18 kDa	6	1
A0A286YEB7 (+6)	RPS24	14 kDa	6	1
P12970 (+4)	RPL7A	30 kDa	9	2
Q542V3 (+2)	SRSF4	56 kDa	4	1
A2A547 (+2)	RPL19	23 kDa	4	1
P62267 (+3)	RPS23	16 kDa	7	2
D3Z6V5 (+2)	SPACDR	25 kDa	10	4
P50446	KRT6A	59 kDa	49	25
P62983 (+1)	RPS27A	18 kDa	9	3
Q564E8 (+1)	RPL4	47 kDa	6	2
P61358 (+1)	RPL27	16 kDa	3	1
Q9DAR6	CYPT12	13 kDa	3	1
P10922 (+2)	H1-0	21 kDa	28	10
P62754 (+1)	RPS6	29 kDa	15	6
A0A1B0GSR9 (+8)	LDHA	35 kDa	6	5
P62911 (+1)	RPL32	16 kDa	7	3
Q02257	JUP	82 kDa	10	8
Q99MR8	MCCC1	79 kDa	106	42
F6XI62 (+3)	RPL7	33 kDa	4	2
P47915 (+1)	RPL29	18 kDa	4	2
P63038	HSPD1	61 kDa	2	1
Q9R0X4	ACOT9	51 kDa	2	1
B2KGR2 (+1)	LANCL1	20 kDa	2	1
A0A3Q4EH04 (+4)	SRSF7	16 kDa	2	1
Q61782		11 kDa	21	12
P04104	KRT1	66 kDa	65	42
P52480	PKM	58 kDa	7	4
H7BX88 (+1)	CRAT	69 kDa	12	8
E9Q1Z0 (+2)	KRT90	58 kDa	42	23
B2RTC8 (+1)	SLC25A31	35 kDa	10	7
P62918 (+3)	RPL8	28 kDa	5	4
Q3UGC8 (+1)	PCCA	80 kDa	242	122
E9Q557	DSP	333 kDa	21	9
Q6IFX2	KRT42	50 kDa	51	34
A0A3Q4EGK1	GM50092	63 kDa	23	11
P47963	RPL13	24 kDa	14	8
E9Q284 (+2)	COIL	62 kDa	6	4
B1AWF1 (+2)	SPACA1	32 kDa	3	2
B1ARA5 (+2)	RPL26	17 kDa	6	2
Q5M9L1 (+1)	RPL36	12 kDa	6	2
C3U1R6 (+5)	PRM2	14 kDa	19	13
Q99KI0	ACO2	85 kDa	16	15
Q61781	KRT14	53 kDa	69	49
O70325 (+5)	GPX4	22 kDa	21	25
P43274	H1-4	22 kDa	26	15
Q9DB20	ATP5PO	23 kDa	4	3
Q8BVP2	LDHAL6B	42 kDa	21	20
A2AKU9 (+4)	ATP5C1	33 kDa	5	4
I7HFT9	H1F6	22 kDa	18	11
A0A2R8VHP3	GM5478	58 kDa	25	17
Q9QWL7	KRT17	48 kDa	50	32
Q8BGZ7	KRT75	60 kDa	37	29
P15265	SMCP	15 kDa	9	9
P62751 (+3)	RPL23A	18 kDa	21	13
E9QPD7 (+2)	PCX	130 kDa	267	243
Q32P04 (+1)	KRT5	62 kDa	70	54
Q149D1 (+1)	THNSL1	83 kDa	6	11
P68372	TUBB4B	50 kDa	28	27
P43276 (+1)	H1-5	23 kDa	9	6
B2RTP7 (+1)	KRT2	71 kDa	36	29
P62242 (+2)	RPS8	24 kDa	13	9
Q3SYP5 (+4)	KRT16	52 kDa	45	37
P43277 (+2)	H1-3	22 kDa	27	22
Q3UV17	KRT76	63 kDa	18	17
P19536 (+1)	COX5B	14 kDa	3	3
Q8CJI4	H1-7	44 kDa	2	2
Q9WV27	ATP1A4	115 kDa	2	2
J3QMG3 (+4)	VDAC3	31 kDa	2	2
Q9CR57 (+1)	RPL14	24 kDa	2	2
P56480	ATP5F1B	56 kDa	5	5
B7XG48 (+2)	GARIN3	68 kDa	27	20
B2RTM0 (+1)	HIST2H4	11 kDa	21	19
A2A513 (+1)	KRT10	57 kDa	61	66
A0A1B0GQU8 (+3)	RPL18	18 kDa	5	3
A0A1B0GR13	CYLC1	72 kDa	102	100
Q3U6C7 (+2)	SUCLA2	51 kDa	6	14
Q3ULN6 (+1)	SCCPDH	35 kDa	5	6
Q8BMF4	DLAT	68 kDa	9	11
Q9D4K7	CCDC105	57 kDa	17	16
A0A0R4J198 (+1)	OXCT2B	57 kDa	29	47
Q3TIC8 (+1)	UQCRC1	53 kDa	4	5
Q9DA15	THEGL	52 kDa	3	3
P35487 (+1)	PDHA2	43 kDa	17	47
Q9Z1R9	PRSS1	26 kDa	44	47
P00342 (+2)	LDHC	36 kDa	30	19
Q9DB77	UQCRC2	48 kDa	5	7
B0V2N7 (+4)	ANXA2	22 kDa	5	3
A0A571BEE2	CYLC2	71 kDa	79	80
Q9WUM5	SUCLG1	36 kDa	2	8
Q8K2B3	SDHA	73 kDa	2	3
Q9CZU6	CS	52 kDa	2	3
P05214 (+1)	TUBA3B	50 kDa	12	18
Q3TIU7 (+1)	NDUFS1	80 kDa	6	9
P14115	RPL27A	17 kDa	6	7
Q6ZWV7	RPL35	15 kDa	6	5
D3YTR1 (+1)	REEP6	63 kDa	7	11
A6H690	IQCA1L	96 kDa	2	4
Q9CZN7	SHMT2	56 kDa	3	5
A0A1L1SQA8 (+2)	RPS25	10 kDa	2	3
Q9D051	PDHB	39 kDa	15	53
A0A0A6YXI2 (+1)	FABP9	16 kDa	3	16
A0A0R4J1N9 (+2)	TFAM	23 kDa	1	2
A0A1B0GR37 (+1)	GM11634	17 kDa	1	2
Q9D4K5	FAM166A	37 kDa	1	2
Q3UY05 (+3)	NDUFS8	24 kDa	7	14
P70696	H2BC1	14 kDa	5	10
A3KGV9 (+2)	ODF2	76 kDa	19	24
A6ZI44 (+3)	ALDOA	45 kDa	7	7
Q03265	ATP5F1A	60 kDa	11	11
Q792Z1	TRY10	26 kDa	13	22
E9QP94 (+2)	CCDC136	137 kDa	1	3
Q8BMS1	HADHA	83 kDa	2	19
Q9EQ20	ALDH6A1	58 kDa	6	19
Q99JY0	HADHB	51 kDa	2	13
P12025 (+1)	MDK	15 kDa	2	8
A1L3T6 (+1)	AKAP4	94 kDa	14	28
Q0VDQ2 (+1)	GYKL1	60 kDa	1	4
E9PVX4 (+4)	ZP3R	58 kDa	1	4
Q7M754	GM5409	27 kDa	6	15
P17182 (+1)	ENO1	47 kDa	6	8
P17710	HK1	108 kDa	4	18
A6H656 (+1)	ODF1	28 kDa	4	9
G3UX26 (+1)	VDAC2	30 kDa	3	5
P32037 (+3)	SLC2A3	53 kDa	4	22
E9PVM7 (+1)	GSTM5	26 kDa	3	8
O70250 (+1)	PGAM2	29 kDa	1	6
Q60597 (+1)	OGDH	116 kDa	1	6
P09041	PGK2	45 kDa	1	6
Q7TNG8 (+1)	LDHD	52 kDa	1	6
Q9CQ70	H2AB1	13 kDa	2	8
D3Z1V4 (+4)	PEBP1	23 kDa	3	4
F7C846		36 kDa	1	6
Q0QEZ4 (+1)	SDHB	27 kDa	2	16
A0A023J6F3 (+11)	COX2	26 kDa	1	8
Q5SWU9	ACACA	265 kDa	4	25
P47738 (+5)	ALDH2	57 kDa	1	16
A8DUK0 (+3)	HBBT1	16 kDa	2	15
Q3V3R1	MTHFD1L	106 kDa	2	38
P38647	HSPA9	73 kDa	0	14
A0A1D5RMD1	IQCN	155 kDa	0	11
Q3UDS4 (+1)	SQOR	50 kDa	0	7
Q91WS0	CISD1	12 kDa	0	5
Q9CY10		15 kDa	0	5
Q3TQP7 (+1)	ACAT1	45 kDa	0	5
P35486 (+1)	PDHA1	43 kDa	0	4
P62774	MTPN	13 kDa	0	5
A0A0R4J1T9 (+1)	PRODH	57 kDa	0	5
B2RPX1 (+1)	IQCD	53 kDa	0	3
O09035 (+1)	DBIL5	10 kDa	0	3
A2RSW6 (+1)	AMT	44 kDa	0	4
Q99LC5	ETFA	35 kDa	0	4
Q64521	GPD2	81 kDa	0	2
A0A0U1RPC4 (+1)	TUFM	13 kDa	0	3
C6EQH3 (+1)	SUCLG2	45 kDa	0	3
Q01853	VCP	89 kDa	0	2
Q8BW08 (+1)	GK2	59 kDa	0	2
A8DV41 (+5)	HBBT2	16 kDa	0	12
A0A0G2JGC1 (+3)	PPP1CC	31 kDa	0	3
