# Supplementary material for: Proximity labeling of axonemal protein CFAP91 identifies EFCAB5 that regulates sperm motility
Source: Nat Commun. 2025 Sep 10;16:8238. doi: 10.1038/s41467-025-63705-7 (PMC12423330; doi:10.1038/s41467-025-63705-7)
Supplement: Supplementary file 7 — Supplementary Data 4 [file 41467_2025_63705_MOESM7_ESM.xlsx]

## Sheet: Supplementary Data 4
Supplementary Data 4: Sequence of primers and guide RNAs used in this study.
Primer set	Sequence for forward primer (5' - 3')	Sequence for forward primer (5' - 3')
Genotyping F1 - R1	GAAAGCGGTGCCTGGGCTTAT	TTGGAAGCCGAGCCTGAGAGA
Genotyping F2 - R2	TGAGCGAGACCATGCACAGG	TGCGGGTCTCCTAGAGGCAAA
Genotyping F3 - R3	TTGAGCGGGCCGCTTGCGCACTGG	GCCACACCAGCCACCACCTTCTG
Genotyping F4 - R4	CCTTCCTGCGGCTTGTTCTCT	GTGTCCATCGCAGCTTGAAGC
Genotyping F5 - R5	TGTGTGCGAGCGATGGTCAG	GGCCTACTGTGACTCCCCCATT
Genotyping F6 - R6	GGGCAGTTGGTTTCTCTTTGTTGC	TCCTGTGGGTTTTAGGACCGC
Cfap91 RT-PCR	AGCCAGACAGTGACCATCCA	CTAGCCTTCTCCCTCATCCTG
Efcab5 RT-PCR	GAAGTGGGACAATGATGGCTCAGG	TTAAAGTTTCTCTCGGATTGATCTTTCTGAGG
Actb RT-PCR	CATCCGTAAAGACCTCTATGCCAAC	ATGGAGCCACCGATCCACA
guide RNAs	Sequence for guide RNA #1 (5' - 3')	Sequence for guide RNA #2 (5' - 3')
Cfap91	CAAACAAAGACCCCATACAC	TTGACATTCAACGAGTGTCT
Efcab5	TATGCTGGATATGACTACAC	AGTTGCAACACACCGAGTGT
