# Supplementary material for: Proximity labeling of axonemal protein CFAP91 identifies EFCAB5 that regulates sperm motility
Source: Nat Commun. 2025 Sep 10;16:8238. doi: 10.1038/s41467-025-63705-7 (PMC12423330; doi:10.1038/s41467-025-63705-7)
Supplement: Supplementary file 8 — Supplementary Data 5 [file 41467_2025_63705_MOESM8_ESM.xlsx]

## Sheet: Supplementary Data 5
Supplementary Data 5: Antibodies used in this study.
Category of antibody	Antigen	Identifier	Source	Dilution
Primary	1D4	-	From Dr. Martin M. Matzuk	1: 1000 for IB
Primary	Acetylated tubulin	T7451	Sigma-Aldrich	1: 1000 for IB, 1: 500 for IF
Primary	Acetylated tubulin	D20G3	Cell Signaling Technology	1: 1000 for IB, 1: 500 for IF
Primary	ACTB	ab6276	Abcam	1: 2000 for IB
Primary	AKAP3	13907-1-AP	Proteintech	1: 1000 for IB
Primary	AKAP4	611564	BD Biosciences	1: 1000 for IB
Primary	Alpha-tubulin	T6074	Sigma-Aldrich	1: 1000 for IB
Primary	BASIGIN	-	This lab	1: 1000 for IB
Primary	BBS2	sc-365355	Santa Cruz	1: 500 for IB, 1: 50 for IF
Primary	CFAP251	HPA040005	Atlas Antibodies	1: 200 for IB, 1: 50 for IF
Primary	EFCAB5	-	This study	1: 200 for IB
Primary	EFCAB5 (human)	24296-1-AP	Proteintech	1: 100 for IB
Primary	EGFP	-	This lab	1: 1000 for IB
Primary	FLAG	PM020	MBL	1: 1000 for IB, 1: 500 for IF
Primary	FLAG	F1804	Sigma-Aldrich	1: 1000 for IB, 1: 500 for IF, 2 μL for IP
Primary	HA	M180-3	MBL	1: 1000 for IB
Primary	IFT140	17460-1-AP	Proteintech	1: 500 for IB
Primary	IZUMO1	64-125	This lab	1: 1000 for IB
Primary	LRRC23	-	This lab	1: 200 for IB, 1: 50 for IF, 5 μL for IP
Primary	PA	NZ-1	FUJIFILM Wako Pure Chemical Corp.	1: 1000 for IB
Primary	RGS22	PA5-104095	Invitrogen	1: 1000 for IB, 1: 100 for IF
HRP-conjugated	Streptavidin-HRP	SA00001-0	Proteintech	1: 5000 for IB
HRP-conjugated	mouse IgG	115-036-082	Jackson ImmunoResearch Inc.	1: 2000 for IB
HRP-conjugated	rabbit IgG	111-036-045	Jackson ImmunoResearch Inc.	1: 4000 for IB
HRP-conjugated	rat IgG	112-035-167	Jackson ImmunoResearch Inc.	1: 4000 for IB
Fluorescence protein-conjugated	Alexa Fluor 488 conjugated anti-mouse IgG	A11017	Thermo Fisher Scientific	1: 200 for IF
Fluorescence protein-conjugated	Alexa Fluor 546 conjugated anti-mouse IgG	A11018	Thermo Fisher Scientific	1: 200 for IF
Fluorescence protein-conjugated	Alexa Fluor 647 conjugated anti-mouse IgG	A21235	Thermo Fisher Scientific	1: 200 for IF
Fluorescence protein-conjugated	Alexa Fluor 488 conjugated anti-rabbit IgG	A11070	Thermo Fisher Scientific	1: 200 for IF
Fluorescence protein-conjugated	Alexa Fluor 546 conjugated anti-rabbit IgG	A11071	Thermo Fisher Scientific	1: 200 for IF
Fluorescence protein-conjugated	Alexa Fluor 647 conjugated anti-rabbit IgG	A21245	Thermo Fisher Scientific	1: 200 for IF
Fluorescence protein-conjugated	Alexa Fluor 488 conjugated anti-rat IgG	A11006	Thermo Fisher Scientific	1: 200 for IF
Fluorescence protein-conjugated	Alexa Fluor 546 conjugated anti-rat IgG	A11081	Thermo Fisher Scientific	1: 200 for IF
Fluorescence protein-conjugated	Alexa Fluor 647 conjugated anti-rat IgG	A21247	Thermo Fisher Scientific	1: 200 for IF
