# Supplementary material for: Proximity labeling of axonemal protein CFAP91 identifies EFCAB5 that regulates sperm motility
Source: Nat Commun. 2025 Sep 10;16:8238. doi: 10.1038/s41467-025-63705-7 (PMC12423330; doi:10.1038/s41467-025-63705-7)
Supplement: Supplementary file 11 — Source Data [file 41467_2025_63705_MOESM11_ESM.xlsx]

## Sheet: Fig. 1f
Fig. 1f
			Cfap91			(%)
			+/+	+/-	-/-
	129 crossbreeding	-	33.7079	60.6742	5.61798
		+	22.4299	51.4019	26.1682

## Sheet: Fig. 1g
Fig. 1g
		Cfap91
		+/+	-/-
	Rep#1	9	0
		4	0
		8	0
		12	0
		5	0
		1	0
		11	0
		11	0
		9	0
		10
	Rep#2	10	0
		7	0
		7	0
		10	0
		10	0
		3	0
		6	0
		8
		8
		11
		12
	Rep#3	8	0
		9	0
		7	0
		8	0
		12	0
		10	0
		6	0
		9	0
		6	0
			0
			0

## Sheet: Fig. 2b
Fig. 2b
		Cfap91		(µm)
		+/-	-/-
	Rep#1	118.147	22.9018
		118.973	27.7009
		118.929	29.2634
		117.455	25.9821
		120.223	32.9688
		115.558	24.7545
		137.902	17.5893
		118.103	14.8214
		117.522	10.8482
		117.969	23.1696
		117.277	7.96875
		135.469	17.9688
		120.424	28.9955
		114.353	18.9286
		116.741	29.9107
		119.263	23.1027
		121.205	19.6875
		119.554	10.3571
		118.951	15.8482
		113.616	18.9286
		116.25	35.9821
		101.54	41.942
		109.397	49.9554
		108.214	60.6027
		95.5804	11.0268
		119.464	29.1964
		117.634	23.0357
		118.482	24.1964
		118.192	24.5759
		103.594	26.6964
		120.246	17.1652
		118.906	11.8527
		113.326	8.32589
		118.393	36.6741
		104.286	32.5446
		117.679	17.0089
		116.853	35.692
		118.839	17.7232
		97.7009	23.5268
		118.929	25.5357
		117.79	50.5804
		117.478	19.8661
		117.455	19.9554
		115.96	15.5134
		114.174	37.9464
		117.924	16.875
		102.433	19.0848
		116.786	45.1786
		117.879	36.6964
		117.411	26.7857
		118.237	17.3214
		118.013	31.4732
		118.415	14.4866
		116.004	23.3036
		106.786	11.0268
		118.549	21.0714
		122.924	25.9152
		110.848	23.0357
		117.254	26.183
		119.04	21.4509
		117.835	25.8482
		116.674	31.2946
		115.112	43.75
		118.616	58.5938
		96.1607	49.1741
		121.429	32.2545
		118.504	38.8616
		119.04	33.75
		117.835	51.8304
		110.759	36.0268
		106.451	52.9241
		116.049	34.375
		118.795	26.3393
		120.379	49.7991
		118.884	31.808
		117.455	27.9018
		120.246	11.942
		114.621	13.1696
		116.942	13.9286
		117.991	20.7366
		119.018	51.2277
		102.411	38.058
		117.79	23.9062
		117.21	21.5625
		120.335	24.3304
		112.946	26.0491
		119.196	17.7232
		109.554	25.9375
		116.272	16.5402
		118.46	16.9196
		116.049	21.4062
		134.286	23.0804
		105.112	25.1786
		117.232	40.9821
		118.772	43.6161
		105.893	24.6875
		112.433	18.0134
			14.8884
			31.7188
			32.8571
	Rep#2	113.17	18.9286
		119.621	27.567
		102.433	16.808
		98.2812	30.3125
		104.576	46.0714
		121.071	22.6562
		114.621	22.433
		119.866	33.5714
		121.987	5.69196
		118.482	23.5491
		124.531	20.5357
		122.411	16.183
		103.304	19.1071
		110.692	29.8884
		120.29	21.0491
		122.746	23.4598
		118.393	30.558
		118.75	28.5268
		120.647	28.4821
		115.982	38.817
		123.08	13.058
		117.455	26.5848
		111.897	11.0714
		110.446	22.3661
		120.067	26.4286
		112.5	12.4554
		115.022	24.8214
		117.701	12.1875
		119.799	12.5893
		121.83	21.0268
		107.812	23.8616
		121.116	16.6295
		115.558	16.8304
		122.344	19.8884
		114.263	21.2277
		116.496	40.2009
		122.165	37.3661
		117.768	16.5179
		122.656	28.6161
		104.576	20.7366
		122.879	17.3661
		126.228	30.0446
		120.312	14.6652
		117.478	30.1786
		106.138	25.1562
		115.781	20.9375
		124.42	20.067
		105.134	16.6964
		115.737	21.6071
		121.004	11.1384
		119.107	11.2054
		116.362	39.2188
		118.884	18.192
		116.027	15.8482
		114.219	12.2991
		117.009	19.1964
		113.929	46.6071
		116.295	24.2857
		116.473	44.0402
		114.196	12.5223
		106.317	13.0804
		116.027	36.808
		110.692	38.8393
		123.482	16.3616
		142.21	33.3705
		119.442	34.375
		112.433	27.9911
		116.161	36.4955
		119.844	14.1295
		116.362	37.0089
		111.629	12.6562
		98.7277	48.5714
		111.161	27.6116
		120.848	12.0089
		114.665	12.433
		113.058	13.2143
		115.29	6.02679
		112.924	27.7455
		113.058	16.5625
		116.54	25
		115.804	28.9955
		110.268	37.1205
		116.92	18.2589
		114.554	19.3304
		107.366	21.2054
		108.058	51.0491
			19.4643
			7.83482
			22.9911
			10.8036
			9.86607
			35.8929
			18.8616
			10.9821
			22.1652
			24.8661
			16.1607
			36.2277
			25.6473
			30.7589
	Rep#3	119.576	34.2411
		110.134	14.3973
		115.938	17.1652
		118.75	31.0938
		119.286	21.0938
		119.487	27.9911
		121.317	22.7232
		115.759	17.3438
		121.451	17.1652
		115.491	39.8661
		117.545	38.4821
		118.795	42.4554
		120.982	51.317
		119.442	40.8036
		122.321	13.75
		109.888	29.375
		112.366	41.6518
		119.799	51.5625
		115.246	13.4821
		121.964	22.0759
		101.853	15.6696
		116.987	21.875
		117.79	57.3884
		105.134	29.1295
		117.79	50.8929
		115.96	29.1071
		126.54	14.4196
		120.647	33.6384
		97.8571	16.7857
		111.92	48.125
		105.96	24.5982
		109.911	39.6652
		119.219	11.317
		108.951	22.2768
		119.866	21.2277
		119.219	34.5089
		116.25	34.4866
		119.911	9.53125
		122.009	25.8036
		121.719	29.1741
		116.808	12.9911
		123.348	64.308
		120.938	49.7321
		110.647	23.683
		122.567	21.4509
		102.076	22.2545
		104.576	18.75
		114.576	23.5714
		107.143	31.9643
		104.643	40.7812
		102.321	26.4286
		121.161	20.4018
		118.058	23.6607
		101.562	43.058
		117.857	37.2768
		117.188	24.7321
		122.545	45.8482
		116.763	10.4688
		116.384	10.9152
		120.513	20.3795
		114.241	17.7679
		116.719	30.2679
		98.8616	14.1518
		114.42	12.9464
		119.152	36.6741
		111.362	9.55357
		120.379	16.7188
		106.473	9.17411
		119.978	43.683
		116.629	36.0045
		120.67	22.8795
		126.049	22.7232
		115.804	51.5179
		111.161	31.6518
		104.286	22.4554
		117.723	8.68304
		118.192	8.61607
		111.116	24.7545
		117.835	14.4643
		119.888	53.75
		120.781	18.1696
		119.42	51.3839
		116.741	37.4777
		103.728	23.3929
			46.1384
			46.9643
			21.7188
			28.5491
			36.5848
			25.5357
			16.0938
			18.3482
			20.0893
			29.9777
			12.9911
			39.9107
			12.8795
			53.5045
			35.4688
			13.3259

## Sheet: Fig. 2c
Fig. 2c
	Cfap91		(%)
	+/-	-/-
	0.411523	97.8947
	0.787402	98.0392
	0.344828	100

## Sheet: Fig. 2d
Fig. 2d
	Cfap91		(%)
	+/-	-/-
	80.4	0
	83.5	0
	90.3	0
	76.9	0
	94.7	0

## Sheet: Fig. 4c
Fig. 4c
		Cfap91
		+/+	-/-, TG
	Rep#1	8	8
		9	4
		8	1
		9	7
		8	7
		11	7
		10	7
		11
		7
	Rep#2	11	8
		0	2
		0	11
		12	9
		12	5
		11
		11
		11
	Rep#3	7	8
		8	4
		0	5
		4
		10
		12

## Sheet: Fig. 7b
Fig. 7b
		Efcab5
		+/+	-/-
	Rep#1	9	8
		3	8
		0	11
		10	2
		9	9
		10	10
		11	5
		7	6
		12	7
			0
			9
			0
	Rep#2	8	0
		10	10
		11	6
		3	6
		12	11
		12	12
		11	7
		12
	Rep#3	5	8
		5	3
		10	3
		11	3
		10	0
		10	0
		9	9
		5	0
		10	0
		12	0
			9
	Rep#4	10	0
		8	6
		9	1
		11	3
		6	0
		10	0
		10	0
		9	7
		8	8
		10	8
	Rep#5	7	9
		10	7
		11	4
		11	0
		12	2
		13	7
		7	11
		11	7
		11

## Sheet: Fig. 7e
Fig. 7e
		Efcab5																				(%)
		+/+ (10 min)					-/- (10min)					+/+ (120 min)					-/- (120min)
	Motile	95.5	93.4	97	98.1	85.4	77.5	80	60.5	70.9	52.4	89.5	72.3	80.2	95	85.2	81	54.3	22.1	41.9	27.5
	Progressive	75.4	72.2	81.5	81.4	74.5	61.5	57.1	43.9	53.5	23.6	55.5	46.1	57.5	52.8	61.9	37.6	22.3	11.7	20.7	11

## Sheet: Fig. 7f
Fig. 7f
		Efcab5																				(µm/s)
		+/+ (10 min)					-/- (10min)					+/+ (120 min)					-/- (120min)
	VCL	277.94	271.85	279.74	285.56	272.66	283.22	210.42	134.78	252	128.41	251.88	258.38	252.15	249.65	260.62	275.88	222.12	133.67	257.02	185.13
	VSL	148.07	142.05	149.32	153.27	147.28	134.54	109.85	90.31	117.31	62.44	122.84	127.17	134.56	123.23	138.1	119.98	93.66	72.54	117	78.8
	VAP	167.87	159.18	169.14	171.95	164.69	157.02	130.27	100.81	137.54	77.35	148.96	152.49	156.78	152.28	163.41	152.72	129.92	91.12	147.73	104.13

## Sheet: Fig. 7g
Fig. 7g
		Efcab5				(°)
		+/+ (10 min)	+/+ (120 min)	-/- (10 min)	-/- (120 min)
	Rep#1	48.264	133.826	63.906	63.317
		64.277	132.201	53.904	61.305
		53.657	79.796	53.909	34.298
		77.289	95.251	54.29	45.191
		39.835	91.507	48.46	64.438
		59.694	83.081	53.727	78.249
		75.604	89.359	64.867	36.27
		69.656	141.471	83.452	86.129
		71.509	98.681	40.701	63.257
		65.839	81.969	61.917	31.428
		60.722	108.831	62.574	38.089
		41.701	64.762	51.786	61.559
		76.775	137.59	108.353	48.945
		58.97	85.78	38.256	83.769
		51.234	79.236	78.394	112.587
	Rep#2	47.998	113.582	75.35	36.127
		23.427	90.158	64.173	51.389
		78.656	100.393	52.828	47.153
		56.263	90.971	48.12	94.544
		56.348	95.454	51.418	39.554
		75.34	108.705	82.655	54.595
		35.7	139.115	47.801	73.02
		56.441	123.982	68.499	51.494
		52.557	72.528	46.862	50.22
		87.469	118.626	36.147	63.171
		65.498	67.747	47.122	55.087
		50.525	96.359	46.785	69.474
		74.145	101.799	62.287	60.89
		66.692	88.481	46.985	131.011
		38.621	91.705	54.273	53.051
	Rep#3	132.863	164.425	29.123	64.611
		69.9	68.049	90.621	58.809
		53.332	126.267	39.883	65.884
		67.84	91.425	72.957	88.692
		64.574	146.446	70.877	102.48
		53.012	97.109	81.179	111.914
		51.568	142.402	61.915	49.961
		54.209	77.07	95.197	70.315
		41.501	100.441	48.614	47.904
		97.975	112.025	43.85	84.338
		73.765	104.662	68.13	48.503
		40.719	121.787	65.764	64.484
		30.847	126.274	51.11	58.215
		59.219	111.402	87.194	78.27
		64.991	126.038	67.012	72.576

[truncated: 24 more sheets: Supplementary fig. 2a, Supplementary fig. 2c, Supplementary fig. 3b, Supplementary fig. 3d, Supplementary fig. 4c, Supplementary fig. 4d, Supplementary fig. 4e, Supplementary fig. 4f, Supplementary fig. 6a, Supplementary fig. 7c, Supplementary fig. 7d, Supplementary fig. 7e, Supplementary fig. 7f, Fig. 1 blotting, Fig. 2 blotting, Fig. 4 blotting, Fig. 5 blotting, Fig. 6 blotting, Fig. 7 blotting, Supplementary fig. 1 blotting …]
